# Supplementary material for: Organization of oversight for integrated control of neglected tropical diseases within Ministries of Health
Source: PLoS Negl Trop Dis. 2018 Nov 21;12(11):e0006929. doi: 10.1371/journal.pntd.0006929 (PMC6281257; doi:10.1371/journal.pntd.0006929)
Supplement: S1 Data — (XLSX) [file pntd.0006929.s002.xlsx]

## Sheet: Summary
		Country	Neglected Tropical Diseases										Master Plan	Notes	References
Key			Chagas disease	Dracunculiasis	Human African trypanosomiasis	Leishmaniasis	Leprosy	Lymphatic filariasis	Onchocerciasis	Schistosomiasis	Soil-transmitted helminths	Trachoma
Disease Not Present (NA)		Benin	NA	NA	Yes [1]	NA	Yes [52]	Yes [BMP,11]	Yes [BMP,OCP]	Yes [BMP]	Yes [BMP]	Yes [BMP]	BMP	Lep integrated with TB and BU; I think LF, Onch, Schisto, STH, and trachoma are integrated; OCP was officially closed in 2002 after virtually stopping the transmission of the disease; document is in French	[1]	[2]	[3]
No Program Exists		Brazil	Yes [3]	NA	NA	Yes [4]	Yes [5]	Yes [5]	Yes [5]	Yes [5]	Yes [5]	Yes [5]		Integrated Strategic Action Plan for elimination of leprosy, lymphatic filariasis, onchocerciasis, schistosomiasis, trachoma and control of soil-transmitted helminthiases (STH)	[4]	[5]	[6]
Program Exists		Burkina Faso	NA	NA	Yes [1]	No [6]	Yes [7]	Yes [8,11]	Yes [8,OCP]	Yes [8]	Yes [8]	Yes [8]		In 2007, BF created a national integrated NTD program for the five major NTDs targeted by preventive chemotherapy; Cannot find any information on leish in Burkina Faso, and neither could WHO (in 2010 at least); OCP was officially closed in 2002 after virtually stopping the transmission of the disease	[7]	[8]	[9]
Integrated Program Exists		Cameroon	NA	NA	Yes [1]	Yes [9]	Yes [9,52]	Yes [10,11,19]	Yes [10,19]	Yes [10,19]	Yes [10,19]	Yes [10,19]		In June 2009, the Minister of Public Health reorganized the National Committee for Leprosy and Buruli ulcer Control (CNLP2LUB) to include yaws and leishmaniasis control	[10]	[11]	[12]
Mapping or Surveillance Only		Central African Republic	NA	NA	Yes [1]	NA	NA	Yes [11]	Yes [12,14]	Yes [13,14]	Yes [14]	Yes [14,15]			[13]	[14]	[15]
		Chad	NA	Yes [16]	Yes [1]	NA	NA	Yes [11]	Yes [12]	No [13,18] Yes [17]	Yes [17]	Mapping [17]		Most recent publications suggest that there is not a schisto control program in place	[16]	[17]	[18]
		Cote d'Ivoire	NA	Yes [51]	Yes [1]	NA	Yes [52]	Yes [11]	Yes [53]	Yes [20]	Yes [20]	Yes [15]		GW is integrated with WASH; OCP was officially closed in 2002 after virtually stopping the transmission of the disease	[19]	[20]	[21]
		Democratic Republic of the Congo	NA	NA	Yes [1]	NA	Yes [21,52]	Yes [20]	Yes [20]	Yes [20]	Yes [20]	Yes [15]			[22]	[23]	[24]
		Ethiopia	NA	Yes [ENP]	NA	Yes [ENP]	Yes [ENP]	Yes [ENP]	Yes [ENP]	Yes [ENP]	Yes [ENP]	Yes [ENP]	ENP	Lep integrated with TB; Schisto integrated with STH; Oncho integrated with LF; trachoma is integrated with WASH	[25]	[26]	[27]
		Ghana	NA	NA	Surveillance [1]	No [22]	Yes [52]	Yes [19]	Yes [19, OCP]	Yes [19]	Yes [19]	Yes [19]		OCP was officially closed in 2002 after virtually stopping the transmission of the disease	[28]	[29]	[30]
		Guinea	NA	NA	Yes [1]	NA	Yes [GNTD]	Yes [11]	Yes [53]	Yes [18]	Yes [24]	Yes [15]	GNTD	OCP was officially closed in 2002 after virtually stopping the transmission of the disease	[31]	[32]	[33]
		Guinea-Bissau	NA	NA	No [1]	NA	No	Yes [11]	Yes [47,53]	No [13,18]	Yes [47]	Yes [15,47]		Cannot find any information on leprosy; OCP was officially closed in 2002 after virtually stopping the transmission of the disease	[34]	[35]	[36]
		India	NA	NA	NA	Yes [25]	Yes [44]	Yes [11]	NA	NA	Yes [24]	NA		India has a National Vector Borne Disease Control Programme that merged the national malaria control program, the filaria control program, the leish control program, the japanese encephalitis program, and the dengue program	[37]	[38]	[39]
		Indonesia	NA	NA	NA	NA	Yes [26]	Yes [27,28]	NA	Yes [28]	Yes [24,28]	NA	Link	Indonesia achieved the leprosy elimination goal at the national level in 2000 and had sustained elimination levels with minor fluctuations. They had developed a national strategy to address the remaining cases in 2005. National plan is titled " Neglected Tropical Diseases in Indonesia: An Integrated Plan of Action, Ministry of Health of Indonesia, 2011–2015," but unable to locate.	[40]	[41]	[42]
		Kenya	NA	Yes [29, KNP]	Yes [KNP]	Yes [KNP,38]	NA	Yes [19, KNP]	Yes [19,KNP]	Yes [19, KNP]	Yes [19, KNP]	Yes [19, KNP]	KNP	Early mapping studies in Kenya showed that onchocerciasis was present in a few areas, but at low, hypo-endemic levels. It was therefore not considered a priority area for the APOC strategy of mass ivermectin treatment. Instead, it was encouraged to establish clinic-based treatment, so remained outside the operational scope of APOC.	[43]	[44]	[45]
		Malawi	NA	NA	Yes [46]	NA	Yes [46]	Yes [19]	Yes [12,19,46]	Yes [19,20,46]	Yes [19,24,46]	Yes [15,19]			[46]	[47]	[48]
		Mali	NA	Yes [30]	Yes [1]	NA	NA	Yes [41]	Yes [41,53]	Yes [41]	Yes [41]	Yes [41]		OCP was officially closed in 2002 after virtually stopping the transmission of the disease	[49]	[50]	[51]
		Mexico	Yes [31]	NA	NA	Yes [32]	Yes [45]	NA	Yes [33]	NA	Yes [24]	NA		Mexico eliminated trachoma in 2017, but had created a Trachoma Prevention and Control Program in 2004	[52]	[53]	[54]
		Mozambique	NA	NA	NA	NA	Yes [34]	Yes [20]	Yes [48]	Yes [20]	Yes [20]	Yes [15]		Early mapping studies in Mozambique showed that onchocerciasis was present in a few areas, but at low, hypo-endemic levels. It was therefore not considered a priority area for the APOC strategy of mass ivermectin treatment. Instead, it was encouraged to establish clinic-based treatment, so remained outside the operational scope of APOC. The country has worked to deliver large scale triple therapy…
		Niger	NA	Yes [50]	No [1]	NA	Yes [50]	Yes [43,50]	Yes [50,53]	Yes [43]	Yes [43]	Yes [43]	Link	OCP was officially closed in 2002 after virtually stopping the transmission of the disease; In 2006, the Niger Ministry of Health (MoH) developed an integrated Plan of Action for NTDs (2007-2010), Programme National de Dévolution de l’Onchocercose et de lutte contre la Filariose Lymphatique (PNDO/FL) focuses on Onch and LF
		Nigeria	NA	NA	Surveillance [1]	No [NMP]	Yes [2,35,52]	Yes [19]	Yes [19]	Yes [19]	Yes [19]	Yes [19]	NMP	Lep integrated with TB
		South Sudan	NA	Yes [36]	Yes [SSMP]	Yes [SSMP]	Yes [SSMP]	No [11] Yes [SSMP]	Yes [SSMP]	Yes [18]	Yes [24]	Yes [15] Roba	SSMP	2016 WHO document claims that MDA for LF has not started, 2016 South Sudan NTD Plan suggests otherwise
		Sudan	NA	Yes [37]	Yes [49]	Yes [38]	Yes [51]	Yes [11]	Yes [12]	Yes [20]	Yes [20]	Yes [15]		HAT mentioned in Sudan Insecticide Resistance Monitoring and Management Strategic Plan for Vector Borne Disease 2016-2020, but lack of specific focus
		Tanzania	NA	NA	No [TNP] Yes [54]	NA	Yes [39]	Yes [19,42]	Yes [19,42]	Yes [19,42]	Yes [19,42]	Yes [19,42]	TNP	Lep integrated with TB; The country will work to improve the detection and management of Human African trypanosomiasis. Relevant interventions and disease diagnosess will be improved and reporting integrated into the national and council health information systems
		Uganda	NA	NA	Yes [1]	NA	Yes [40]	Yes [19]	Yes [19]	Yes [19]	Yes [19]	Yes [19]	Link	Lep integrated with TB; Launched the National Master Plan for Neglected Tropical Diseases Programme (2013-2017) in 2013, but unable to locate.
